# Supplementary material for: An efficient and robust laboratory workflow and tetrapod database for larger scale environmental DNA studies
Source: Gigascience. 2019 Apr 13;8(4):giz029. doi: 10.1093/gigascience/giz029 (PMC6461710; doi:10.1093/gigascience/giz029)
Supplement: Supplemental Files [file giz029_supplemental_files.zip]

Archive with 5 entries (5 files):
- Supplemental table 1.pdf
- Supplemental table 2.pdf
- Supplemental table 3.pdf
- Supplemental table 4.pdf
- Suppl_Fig1.jpg
